# Supplementary material for: Spatiotemporal characteristics and meteorological determinants of hand, foot and mouth disease in Shaanxi Province, China: a county-level analysis
Source: BMC Public Health. 2021 Feb 17;21:374. doi: 10.1186/s12889-021-10385-9 (PMC7890844; doi:10.1186/s12889-021-10385-9)
Supplement: Supplementary file 1 — Additional file 1. [file 12889_2021_10385_MOESM1_ESM.xlsx]

## Sheet: Sheet1
The meteorological data
Time	ID	region	pinying	waterfall (mm)	temperature (℃)	humidity (%)
2009-01-01	1	西安市	xian	1	-0.3	50
2009-02-01	1	西安市	xian	18.3	5.4	71
2009-03-01	1	西安市	xian	30.9	10.1	57
2009-04-01	1	西安市	xian	16.9	16.7	57
2009-05-01	1	西安市	xian	108.4	19.5	67
2009-06-01	1	西安市	xian	26	26.6	50
2009-07-01	1	西安市	xian	83.9	27.4	64
2009-08-01	1	西安市	xian	104.7	24.1	74
2009-09-01	1	西安市	xian	79.9	20	76
2009-10-01	1	西安市	xian	24.3	16.6	67
2009-11-01	1	西安市	xian	41.2	4.2	76
2009-12-01	1	西安市	xian	7.9	0.8	64
2010-01-01	1	西安市	xian	0.3	0.8	47
2010-02-01	1	西安市	xian	11	4.1	64
2010-03-01	1	西安市	xian	18.8	9.2	56
2010-04-01	1	西安市	xian	47.1	13.8	57
2010-05-01	1	西安市	xian	41.9	20.6	61
2010-06-01	1	西安市	xian	25.6	25.7	55
2010-07-01	1	西安市	xian	106.4	27.2	70
2010-08-01	1	西安市	xian	150.1	24.9	75
2010-09-01	1	西安市	xian	72	21.5	77
2010-10-01	1	西安市	xian	43.4	14.5	73
2010-11-01	1	西安市	xian	10.3	8.9	61
2010-12-01	1	西安市	xian	0.7	3.4	46
2011-01-01	1	西安市	xian	0.6	-2.8	51
2011-02-01	1	西安市	xian	14.8	3.8	59
2011-03-01	1	西安市	xian	8.8	8.4	46
2011-04-01	1	西安市	xian	17.3	17.5	48
2011-05-01	1	西安市	xian	81.5	20.3	63
2011-06-01	1	西安市	xian	32.7	25.9	57
2011-07-01	1	西安市	xian	78	26.7	66
2011-08-01	1	西安市	xian	84.3	24.5	78
2011-09-01	1	西安市	xian	284.3	18.6	84
2011-10-01	1	西安市	xian	43.4	15	75
2011-11-01	1	西安市	xian	65.2	9.4	82
2011-12-01	1	西安市	xian	6.9	1.6	69
2012-01-01	1	西安市	xian	7.3	-0.9	71
2012-02-01	1	西安市	xian	0.1	2	54
2012-03-01	1	西安市	xian	14.3	8.3	62
2012-04-01	1	西安市	xian	13.3	17.8	51
2012-05-01	1	西安市	xian	69.6	21.6	63
2012-06-01	1	西安市	xian	20.8	26.7	51
2012-07-01	1	西安市	xian	54.5	27.6	67
2012-08-01	1	西安市	xian	84.6	25.5	70
2012-09-01	1	西安市	xian	92.5	19.8	74
2012-10-01	1	西安市	xian	15.3	15	68
2012-11-01	1	西安市	xian	11.9	6.4	54
2012-12-01	1	西安市	xian	1.1	0.2	56
2013-01-01	1	西安市	xian	0.9	0.8	45
2013-02-01	1	西安市	xian	12.4	4.5	69
2013-03-01	1	西安市	xian	5.5	13	40
2013-04-01	1	西安市	xian	19.3	16.1	48
2013-05-01	1	西安市	xian	139.6	21.7	60
2013-06-01	1	西安市	xian	27	27.3	52
2013-07-01	1	西安市	xian	119.3	27.4	73
2013-08-01	1	西安市	xian	30.5	28.3	63
2013-09-01	1	西安市	xian	23.1	22.7	64
2013-10-01	1	西安市	xian	14.5	16.9	59
2013-11-01	1	西安市	xian	31.8	8.4	67
2013-12-01	1	西安市	xian	0	2.1	57
2014-01-01	1	西安市	xian	0.3	2.9	40
2014-02-01	1	西安市	xian	16.2	2.3	75
2014-03-01	1	西安市	xian	13.9	12	54
2014-04-01	1	西安市	xian	65.6	16.1	70
2014-05-01	1	西安市	xian	53.4	21.1	53
2014-06-01	1	西安市	xian	62.7	26	57
2014-07-01	1	西安市	xian	80.3	29.1	56
2014-08-01	1	西安市	xian	96.8	25.1	67
2014-09-01	1	西安市	xian	230.3	20.3	82
2014-10-01	1	西安市	xian	20.7	16.4	71
2014-11-01	1	西安市	xian	19.5	8.9	67
2014-12-01	1	西安市	xian	0.5	2.2	43
2015-01-01	1	西安市	xian	3.3	2.3	55
2015-02-01	1	西安市	xian	1.4	5.6	47
2015-03-01	1	西安市	xian	42.6	10.5	60
2015-04-01	1	西安市	xian	88.8	16.3	60
2015-05-01	1	西安市	xian	50.2	21.4	58
2015-06-01	1	西安市	xian	91.5	24.3	63
2015-07-01	1	西安市	xian	20.8	28.1	56
2015-08-01	1	西安市	xian	71.2	26	65
2015-09-01	1	西安市	xian	90.9	21.7	70
2015-10-01	1	西安市	xian	60.2	15	69
2015-11-01	1	西安市	xian	28.6	8.2	81
2015-12-01	1	西安市	xian	2.1	3.1	59
2016-01-01	1	西安市	xian	8.9	0.3	55.2
2016-02-01	1	西安市	xian	2	5.05	39.28
2016-03-01	1	西安市	xian	5.9	11.5	44.9
2016-04-01	1	西安市	xian	25.1	18.3	54.9
2016-05-01	1	西安市	xian	53.7	20.2	56
2016-06-01	1	西安市	xian	80.6999	26.7	55.4
2016-07-01	1	西安市	xian	103.2	28.3	64.2
2016-08-01	1	西安市	xian	49.9999	28.6	63.9
2016-09-01	1	西安市	xian	13.3	22.6	66.3
2016-10-01	1	西安市	xian	69.8	15.3	78.2
2016-11-01	1	西安市	xian	33.4	8.23	71.35
2016-12-01	1	西安市	xian	7.6	4.7	61.9
2017-01-01	1	西安市	xian	3.6	2.68	55.48
2017-02-01	1	西安市	xian	11.1	5.6	51.7
2017-03-01	1	西安市	xian	50.6	9.78	52.93
2017-04-01	1	西安市	xian	55.9	16.95	56.52
2017-05-01	1	西安市	xian	63.6	22.23	52.43
2017-06-01	1	西安市	xian	72.2	26.1	54.5
2017-07-01	1	西安市	xian	82.5	30.5	54.3
2017-08-01	1	西安市	xian	64.6	26.6	67.8
2017-09-01	1	西安市	xian	98.7	21.3	77.1
2017-10-01	1	西安市	xian	140	13.7	81.8
2017-11-01	1	西安市	xian	6.4	8.8	59.6
2017-12-01	1	西安市	xian	0	3	45.2
2018-01-01	1	西安市	xian	22	-0.9	65.2
2018-02-01	1	西安市	xian	3.6	4.7	46
2018-03-01	1	西安市	xian	21.2	13.2	58.3
2018-04-01	1	西安市	xian	36.5	17.8	55.8
2018-05-01	1	西安市	xian	25.7	21.8	58.1
2018-06-01	1	西安市	xian	50.7	26.6	54
2018-07-01	1	西安市	xian	114.1	28.4	69.5
2018-08-01	1	西安市	xian	71.7	29.1	62.7
2018-09-01	1	西安市	xian	73.6	20.7	67.9
2018-10-01	1	西安市	xian	8.9	15.3	54.6
2018-11-01	1	西安市	xian	28.6	7.9	70.1
2018-12-01	1	西安市	xian	2.5	1.7	45.6
2009-01-01	2	铜川市	tongchuan	0.2	-2.3	44.5
2009-02-01	2	铜川市	tongchuan	22.9	3.85	70.5
2009-03-01	2	铜川市	tongchuan	26.7	7.95	56
2009-04-01	2	铜川市	tongchuan	22.15	14.45	56
2009-05-01	2	铜川市	tongchuan	85.1	17.35	67
2009-06-01	2	铜川市	tongchuan	35.3	23.95	51.5
2009-07-01	2	铜川市	tongchuan	139.6	24.5	70.5
2009-08-01	2	铜川市	tongchuan	79.85	21.65	78.5
2009-09-01	2	铜川市	tongchuan	65.95	17.85	80.5
2009-10-01	2	铜川市	tongchuan	22	14.05	67.5
2009-11-01	2	铜川市	tongchuan	48.15	2.55	72
2009-12-01	2	铜川市	tongchuan	5.7	-1.4	65
2010-01-01	2	铜川市	tongchuan	0	-1.1	47.5
2010-02-01	2	铜川市	tongchuan	16.2	1.8	65.5
2010-03-01	2	铜川市	tongchuan	16.55	6.75	58
2010-04-01	2	铜川市	tongchuan	44.4	11.1	58
2010-05-01	2	铜川市	tongchuan	37.2	18.1	63
2010-06-01	2	铜川市	tongchuan	42.25	22.8	60
2010-07-01	2	铜川市	tongchuan	178	24.8	74.5
2010-08-01	2	铜川市	tongchuan	167.9	22.45	79.5
2010-09-01	2	铜川市	tongchuan	99.35	19.35	79.5
2010-10-01	2	铜川市	tongchuan	31.35	12	74.5
2010-11-01	2	铜川市	tongchuan	1.05	6.35	52
2010-12-01	2	铜川市	tongchuan	3.25	1.1	35.5
2011-01-01	2	铜川市	tongchuan	5.15	-5.7	48
2011-02-01	2	铜川市	tongchuan	16.6	1.9	56
2011-03-01	2	铜川市	tongchuan	9	5.25	41
2011-04-01	2	铜川市	tongchuan	27.9	14.5	43.5
2011-05-01	2	铜川市	tongchuan	60.7	17.55	59
2011-06-01	2	铜川市	tongchuan	21.45	23.3	55
2011-07-01	2	铜川市	tongchuan	108.2	24	64
2011-08-01	2	铜川市	tongchuan	138.1	21.65	81
2011-09-01	2	铜川市	tongchuan	235.75	16	86
2011-10-01	2	铜川市	tongchuan	66.35	12.2	78
2011-11-01	2	铜川市	tongchuan	61.2	7.15	84
2011-12-01	2	铜川市	tongchuan	4.75	-0.85	71
2012-01-01	2	铜川市	tongchuan	6.7	-3.15	63.5
2012-02-01	2	铜川市	tongchuan	1.55	-0.75	49.5
2012-03-01	2	铜川市	tongchuan	20.45	5.85	62
2012-04-01	2	铜川市	tongchuan	24.55	14.45	51.5
2012-05-01	2	铜川市	tongchuan	41	18.4	64.5
2012-06-01	2	铜川市	tongchuan	62.85	22.9	59
2012-07-01	2	铜川市	tongchuan	74.3	24.4	78.5
2012-08-01	2	铜川市	tongchuan	86.85	22.55	81.5
2012-09-01	2	铜川市	tongchuan	130.35	17.1	81
2012-10-01	2	铜川市	tongchuan	6.15	12.3	70
2012-11-01	2	铜川市	tongchuan	6.8	3.9	52.5
2012-12-01	2	铜川市	tongchuan	4.7	-2.25	58
2013-01-01	2	铜川市	tongchuan	2.6	-1.3	44
2013-02-01	2	铜川市	tongchuan	4.1	2.65	64
2013-03-01	2	铜川市	tongchuan	2.1	10.7	36.5
2013-04-01	2	铜川市	tongchuan	30.3	13.35	48.5
2013-05-01	2	铜川市	tongchuan	83.95	18.95	63.5
2013-06-01	2	铜川市	tongchuan	34.15	23.75	58.5
2013-07-01	2	铜川市	tongchuan	190.75	24.65	83
2013-08-01	2	铜川市	tongchuan	44.25	24.9	72
2013-09-01	2	铜川市	tongchuan	72.95	19.3	72.5
2013-10-01	2	铜川市	tongchuan	19.65	13.7	66
2013-11-01	2	铜川市	tongchuan	16.95	5.4	64.5
2013-12-01	2	铜川市	tongchuan	0	-0.75	53
2014-01-01	2	铜川市	tongchuan	0.5	0.15	35.5
2014-02-01	2	铜川市	tongchuan	22.15	-0.25	76
2014-03-01	2	铜川市	tongchuan	20.3	8.85	52
2014-04-01	2	铜川市	tongchuan	82	13.25	73.5
2014-05-01	2	铜川市	tongchuan	45.35	17.5	56
2014-06-01	2	铜川市	tongchuan	54.95	22.7	62.5
2014-07-01	2	铜川市	tongchuan	69.7	25.25	64
2014-08-01	2	铜川市	tongchuan	129.45	21.9	74
2014-09-01	2	铜川市	tongchuan	218.45	17.65	87.5
2014-10-01	2	铜川市	tongchuan	12.3	13.2	76.5
2014-11-01	2	铜川市	tongchuan	13.85	5.8	70
2014-12-01	2	铜川市	tongchuan	2.4	-1.2	46
2015-01-01	2	铜川市	tongchuan	6.2	-0.5	54.5
2015-02-01	2	铜川市	tongchuan	6	2.3	53
2015-03-01	2	铜川市	tongchuan	45.3	7.6	63.5
2015-04-01	2	铜川市	tongchuan	74.6	13.1	66.5
2015-05-01	2	铜川市	tongchuan	53.3	17.85	64
2015-06-01	2	铜川市	tongchuan	118.85	20.95	69.5
2015-07-01	2	铜川市	tongchuan	10.75	24.05	65.5
2015-08-01	2	铜川市	tongchuan	31.35	22.7	69.5
2015-09-01	2	铜川市	tongchuan	85.6	18.8	75
2015-10-01	2	铜川市	tongchuan	57.35	12.3	72
2015-11-01	2	铜川市	tongchuan	52	6	87
2015-12-01	2	铜川市	tongchuan	4.7	0.15	63.5
2016-01-01	2	铜川市	tongchuan	4.55	-2.3	55.3
2016-02-01	2	铜川市	tongchuan	7.1	1.65	37.24
2016-03-01	2	铜川市	tongchuan	31.775	8.2	47.3
2016-04-01	2	铜川市	tongchuan	23.35	15	57.3
2016-05-01	2	铜川市	tongchuan	43.3	16.95	58.35
2016-06-01	2	铜川市	tongchuan	62.5	22.8	62.35
2016-07-01	2	铜川市	tongchuan	135.55	25	70.75
2016-08-01	2	铜川市	tongchuan	10.4	25.5	69.6
2016-09-01	2	铜川市	tongchuan	19.4	19.4	68.85
2016-10-01	2	铜川市	tongchuan	66.15	12.55	78.85
2016-11-01	2	铜川市	tongchuan	11.5	5.65	68.55
2016-12-01	2	铜川市	tongchuan	11.7	2.05	63.7
2017-01-01	2	铜川市	tongchuan	2.9	-0.11	54.41
2017-02-01	2	铜川市	tongchuan	12.45	2.55	53.5
2017-03-01	2	铜川市	tongchuan	18.3	6.39	56.38
2017-04-01	2	铜川市	tongchuan	38.85	13.925	58.115
2017-05-01	2	铜川市	tongchuan	61.55	18.8	54.37
2017-06-01	2	铜川市	tongchuan	106.8	22.35	62.55
2017-07-01	2	铜川市	tongchuan	78.1	26.75	62.4
2017-08-01	2	铜川市	tongchuan	108.2	23	75.65
2017-09-01	2	铜川市	tongchuan	51.15	18.7	79.75
2017-10-01	2	铜川市	tongchuan	144.55	11.15	87.05
2017-11-01	2	铜川市	tongchuan	4.05	5.8	62.45
2017-12-01	2	铜川市	tongchuan	0	-0.25	47.75
2018-01-01	2	铜川市	tongchuan	27.8	-3.6	65.75
2018-02-01	2	铜川市	tongchuan	3.2	0.8	50.1
2018-03-01	2	铜川市	tongchuan	15.65	10.15	60.85
2018-04-01	2	铜川市	tongchuan	50.9	14.5	60.45
2018-05-01	2	铜川市	tongchuan	50.6	18.55	63.5
2018-06-01	2	铜川市	tongchuan	64.35	22.8	61
2018-07-01	2	铜川市	tongchuan	111.35	25.2	77.6
2018-08-01	2	铜川市	tongchuan	89.8	25.2	73.55
2018-09-01	2	铜川市	tongchuan	67.55	17.6	73.3
2018-10-01	2	铜川市	tongchuan	11.1	11.65	57.3
2018-11-01	2	铜川市	tongchuan	12.7	5.15	67.75
2018-12-01	2	铜川市	tongchuan	1.7	-1.45	44.75
2009-01-01	3	宝鸡市	baoji	0	-0.25	44.5
2009-02-01	3	宝鸡市	baoji	18.05	5.1	68.5
2009-03-01	3	宝鸡市	baoji	36.45	9.1	60
2009-04-01	3	宝鸡市	baoji	15.2	15.2	61
2009-05-01	3	宝鸡市	baoji	84.3	18.25	67
2009-06-01	3	宝鸡市	baoji	100.85	24.95	52
2009-07-01	3	宝鸡市	baoji	117.85	25.35	68
2009-08-01	3	宝鸡市	baoji	174.6	21.95	81
2009-09-01	3	宝鸡市	baoji	87.25	18.65	79.5
2009-10-01	3	宝鸡市	baoji	26.5	15.35	70
2009-11-01	3	宝鸡市	baoji	39.95	4	74
2009-12-01	3	宝鸡市	baoji	2.2	0.4	65
2010-01-01	3	宝鸡市	baoji	3.6	0.6	47
2010-02-01	3	宝鸡市	baoji	8	3.4	62
2010-03-01	3	宝鸡市	baoji	31.05	8.1	58
2010-04-01	3	宝鸡市	baoji	47.45	12.55	57.5
2010-05-01	3	宝鸡市	baoji	66.55	18.85	64.5
2010-06-01	3	宝鸡市	baoji	46.85	23	64.5
2010-07-01	3	宝鸡市	baoji	168.75	25.35	76
2010-08-01	3	宝鸡市	baoji	145	23.25	80.5
2010-09-01	3	宝鸡市	baoji	122.4	20	83
2010-10-01	3	宝鸡市	baoji	39.05	12.9	78
2010-11-01	3	宝鸡市	baoji	2.3	7.8	62
2010-12-01	3	宝鸡市	baoji	4.15	2.65	47
2011-01-01	3	宝鸡市	baoji	7.2	-3.45	54.5
2011-02-01	3	宝鸡市	baoji	13.45	3.1	62.5
2011-03-01	3	宝鸡市	baoji	15.4	6.6	49.5
2011-04-01	3	宝鸡市	baoji	7.05	15.85	50.5
2011-05-01	3	宝鸡市	baoji	94.6	18.6	66
2011-06-01	3	宝鸡市	baoji	54.85	23.45	63.5
2011-07-01	3	宝鸡市	baoji	212.7	24.6	69.5
2011-08-01	3	宝鸡市	baoji	83.9	22.8	81
2011-09-01	3	宝鸡市	baoji	356.9	17.15	85.5
2011-10-01	3	宝鸡市	baoji	60.2	13.1	79
2011-11-01	3	宝鸡市	baoji	71.85	8.1	83.5
2011-12-01	3	宝鸡市	baoji	6.2	0.75	70
2012-01-01	3	宝鸡市	baoji	17.45	-1.4	69.5
2012-02-01	3	宝鸡市	baoji	0.65	0.95	59
2012-03-01	3	宝鸡市	baoji	15.5	7	67.5
2012-04-01	3	宝鸡市	baoji	29.25	16	55.5
2012-05-01	3	宝鸡市	baoji	65.75	19.2	69.5
2012-06-01	3	宝鸡市	baoji	41.3	24.55	57.5
2012-07-01	3	宝鸡市	baoji	113.5	25.35	72.5
2012-08-01	3	宝鸡市	baoji	165.25	23.4	77.5
2012-09-01	3	宝鸡市	baoji	134.35	17.95	76
2012-10-01	3	宝鸡市	baoji	30.35	13.3	71
2012-11-01	3	宝鸡市	baoji	7.6	5.1	57.5
2012-12-01	3	宝鸡市	baoji	1.4	-0.55	57
2013-01-01	3	宝鸡市	baoji	0	0.55	43.5
2013-02-01	3	宝鸡市	baoji	6.85	4.25	63.5
2013-03-01	3	宝鸡市	baoji	4.3	12.35	40
2013-04-01	3	宝鸡市	baoji	26.35	15	49.5
2013-05-01	3	宝鸡市	baoji	110.55	19.65	65.5
2013-06-01	3	宝鸡市	baoji	46.45	24.6	57.5
2013-07-01	3	宝鸡市	baoji	155.4	24.9	72.5
2013-08-01	3	宝鸡市	baoji	54	26	65
2013-09-01	3	宝鸡市	baoji	95.7	19.9	71.5
2013-10-01	3	宝鸡市	baoji	30.95	15	66
2013-11-01	3	宝鸡市	baoji	12.25	6.75	66.5
2013-12-01	3	宝鸡市	baoji	0	1.3	55
2014-01-01	3	宝鸡市	baoji	0	1.65	37.5
2014-02-01	3	宝鸡市	baoji	18.95	1.25	74.5
2014-03-01	3	宝鸡市	baoji	29.25	9.8	56.5
2014-04-01	3	宝鸡市	baoji	76.75	13.85	74.5
2014-05-01	3	宝鸡市	baoji	37.9	18.5	58
2014-06-01	3	宝鸡市	baoji	41.45	23.95	59.5
2014-07-01	3	宝鸡市	baoji	13.75	27.8	52
2014-08-01	3	宝鸡市	baoji	110	23.5	66
2014-09-01	3	宝鸡市	baoji	213.5	18.6	84
2014-10-01	3	宝鸡市	baoji	21.05	14.3	73.5
2014-11-01	3	宝鸡市	baoji	18.25	7.05	70.5
2014-12-01	3	宝鸡市	baoji	0.75	0.8	49
2015-01-01	3	宝鸡市	baoji	6.35	1.15	58
2015-02-01	3	宝鸡市	baoji	1.75	3.95	54
2015-03-01	3	宝鸡市	baoji	45.25	9.1	65
2015-04-01	3	宝鸡市	baoji	103.4	14.35	66.5
2015-05-01	3	宝鸡市	baoji	43.8	19.25	63
2015-06-01	3	宝鸡市	baoji	112.65	22.45	66.5
2015-07-01	3	宝鸡市	baoji	14.95	26.25	58
2015-08-01	3	宝鸡市	baoji	118.95	24.2	66
2015-09-01	3	宝鸡市	baoji	94.9	19.45	76.5
2015-10-01	3	宝鸡市	baoji	42.55	13.75	70.5
2015-11-01	3	宝鸡市	baoji	37.35	7.25	87
2015-12-01	3	宝鸡市	baoji	6.05	1.8	66
2016-01-01	3	宝鸡市	baoji	2.2	-0.45	57.55
2016-02-01	3	宝鸡市	baoji	6.8	3.455	43.19
2016-03-01	3	宝鸡市	baoji	17.35	9.75	52.9
2016-04-01	3	宝鸡市	baoji	26.9	16.15	60.55
2016-05-01	3	宝鸡市	baoji	56.2	18.05	62.55
2016-06-01	3	宝鸡市	baoji	55.2	24.65	59
2016-07-01	3	宝鸡市	baoji	91.8	26.65	64
2016-08-01	3	宝鸡市	baoji	57.45	26.95	65.05
2016-09-01	3	宝鸡市	baoji	48.25	20.55	70
2016-10-01	3	宝鸡市	baoji	70.05	13.35	81.75
2016-11-01	3	宝鸡市	baoji	2.5	7.2	68.2
2016-12-01	3	宝鸡市	baoji	3.9	3.5	63.55
2017-01-01	3	宝鸡市	baoji	2.2	1.57	55.61
2017-02-01	3	宝鸡市	baoji	12.6	4.55	56.3
2017-03-01	3	宝鸡市	baoji	55.9999	7.575	59.765
2017-04-01	3	宝鸡市	baoji	51.1	15.265	61.94
2017-05-01	3	宝鸡市	baoji	48.65	19.915	55.09
2017-06-01	3	宝鸡市	baoji	138.75	23.75	60.7
2017-07-01	3	宝鸡市	baoji	72.1	28.85	54.8
2017-08-01	3	宝鸡市	baoji	156.35	24.05	72.45
2017-09-01	3	宝鸡市	baoji	70.6	19.6	80.8
2017-10-01	3	宝鸡市	baoji	144.1	12.1	87.25
2017-11-01	3	宝鸡市	baoji	0.1	7.5	63.35
2017-12-01	3	宝鸡市	baoji	0	1.7	49.4
2018-01-01	3	宝鸡市	baoji	25.45	-2.1	67.55
2018-02-01	3	宝鸡市	baoji	4.2	3.05	52.1
2018-03-01	3	宝鸡市	baoji	23.5	11.75	62.65
2018-04-01	3	宝鸡市	baoji	56.75	15.8	61.8
2018-05-01	3	宝鸡市	baoji	54.25	19.2	65.45
2018-06-01	3	宝鸡市	baoji	103.55	23.8	64.25
2018-07-01	3	宝鸡市	baoji	183.9	25.55	79.5
2018-08-01	3	宝鸡市	baoji	80.9	26.4	72.55
2018-09-01	3	宝鸡市	baoji	67.65	18.6	75.95
2018-10-01	3	宝鸡市	baoji	10	13.3	62.05
2018-11-01	3	宝鸡市	baoji	21.25	6.65	68.85
2018-12-01	3	宝鸡市	baoji	1.9	0.55	50.5
2009-01-01	4	咸阳市	xianyang	0.4	-2.6	55.5
2009-02-01	4	咸阳市	xianyang	22.85	3.65	75.5
2009-03-01	4	咸阳市	xianyang	27.5	7.8	65.5
2009-04-01	4	咸阳市	xianyang	14.45	14.1	65.5
2009-05-01	4	咸阳市	xianyang	79.85	17.05	75
2009-06-01	4	咸阳市	xianyang	42.4	23.7	59.5
2009-07-01	4	咸阳市	xianyang	100.05	24.2	76.5
2009-08-01	4	咸阳市	xianyang	114.5	20.95	88.5
2009-09-01	4	咸阳市	xianyang	73.3	17.3	89.5
2009-10-01	4	咸阳市	xianyang	23.05	13.4	82
2009-11-01	4	咸阳市	xianyang	42.45	2	83.5
2009-12-01	4	咸阳市	xianyang	4.95	-1.6	75
2010-01-01	4	咸阳市	xianyang	2.5	-1.2	56.5
2010-02-01	4	咸阳市	xianyang	18	1.55	73.5
2010-03-01	4	咸阳市	xianyang	31.75	6.95	64.5
2010-04-01	4	咸阳市	xianyang	43.25	11.25	65.5
2010-05-01	4	咸阳市	xianyang	48.8	17.7	72.5
2010-06-01	4	咸阳市	xianyang	32.9	22.3	70.5
2010-07-01	4	咸阳市	xianyang	131.05	24.5	81
2010-08-01	4	咸阳市	xianyang	220.55	22.05	89
2010-09-01	4	咸阳市	xianyang	113.25	18.95	89
2010-10-01	4	咸阳市	xianyang	33.7	11.15	87.5
2010-11-01	4	咸阳市	xianyang	2.4	5.6	71.5
2010-12-01	4	咸阳市	xianyang	4.6	0.3	55
2011-01-01	4	咸阳市	xianyang	4.35	-5.9	64.5
2011-02-01	4	咸阳市	xianyang	10.75	1.65	63.5
2011-03-01	4	咸阳市	xianyang	12.3	5	50.5
2011-04-01	4	咸阳市	xianyang	12.4	14.65	50
2011-05-01	4	咸阳市	xianyang	80.75	17.35	67.5
2011-06-01	4	咸阳市	xianyang	42.25	22.45	65.5
2011-07-01	4	咸阳市	xianyang	118.65	23.4	73
2011-08-01	4	咸阳市	xianyang	94.25	21.65	84
2011-09-01	4	咸阳市	xianyang	317.1	16	89
2011-10-01	4	咸阳市	xianyang	52.15	11.8	83
2011-11-01	4	咸阳市	xianyang	61.9	6.65	85.5
2011-12-01	4	咸阳市	xianyang	6	-1	71
2012-01-01	4	咸阳市	xianyang	13.3	-3.7	68.5
2012-02-01	4	咸阳市	xianyang	0.9	-0.65	57
2012-03-01	4	咸阳市	xianyang	10.8	5.8	64
2012-04-01	4	咸阳市	xianyang	22.15	14.4	54
2012-05-01	4	咸阳市	xianyang	58.6	18.1	68.5
2012-06-01	4	咸阳市	xianyang	33.6	22.95	58.5
2012-07-01	4	咸阳市	xianyang	99.95	24.2	75.5
2012-08-01	4	咸阳市	xianyang	97.25	22.15	80.5
2012-09-01	4	咸阳市	xianyang	118.9	16.6	79.5
2012-10-01	4	咸阳市	xianyang	16.25	11.7	74.5
2012-11-01	4	咸阳市	xianyang	6.45	3.65	57
2012-12-01	4	咸阳市	xianyang	2.55	-1.95	57
2013-01-01	4	咸阳市	xianyang	0.4	-1.65	45
2013-02-01	4	咸阳市	xianyang	11.25	2.5	63
2013-03-01	4	咸阳市	xianyang	7.15	11.15	39.5
2013-04-01	4	咸阳市	xianyang	19.05	13.75	48.5
2013-05-01	4	咸阳市	xianyang	132.6	18.9	64.5
2013-06-01	4	咸阳市	xianyang	30.3	23.95	58.5
2013-07-01	4	咸阳市	xianyang	159.55	24.25	77
2013-08-01	4	咸阳市	xianyang	46.15	24.6	72.5
2013-09-01	4	咸阳市	xianyang	80.95	18.75	76.5
2013-10-01	4	咸阳市	xianyang	29.75	13.4	70.5
2013-11-01	4	咸阳市	xianyang	19.85	5.15	71
2013-12-01	4	咸阳市	xianyang	0.05	-0.65	60.5
2014-01-01	4	咸阳市	xianyang	0.05	-0.15	38.5
2014-02-01	4	咸阳市	xianyang	21.85	-0.15	76
2014-03-01	4	咸阳市	xianyang	27.75	8.65	57.5
2014-04-01	4	咸阳市	xianyang	117.8	13.1	75
2014-05-01	4	咸阳市	xianyang	36.95	17.7	57.5
2014-06-01	4	咸阳市	xianyang	53.05	22.5	65
2014-07-01	4	咸阳市	xianyang	26.85	26	59
2014-08-01	4	咸阳市	xianyang	139.05	21.95	74.5
2014-09-01	4	咸阳市	xianyang	229.2	17.5	88
2014-10-01	4	咸阳市	xianyang	22	12.95	78.5
2014-11-01	4	咸阳市	xianyang	16.8	5.7	72.5
2014-12-01	4	咸阳市	xianyang	1.15	-0.8	47.5
2015-01-01	4	咸阳市	xianyang	7.15	-0.8	58.5
2015-02-01	4	咸阳市	xianyang	4.65	2	56.5
2015-03-01	4	咸阳市	xianyang	37.5	7.45	69
2015-04-01	4	咸阳市	xianyang	89.25	12.95	68
2015-05-01	4	咸阳市	xianyang	41.5	17.7	66
2015-06-01	4	咸阳市	xianyang	97.25	20.95	71
2015-07-01	4	咸阳市	xianyang	59.95	24.15	66.5
2015-08-01	4	咸阳市	xianyang	111.55	22.1	76
2015-09-01	4	咸阳市	xianyang	78.85	18	80.5
2015-10-01	4	咸阳市	xianyang	57.9	11.75	75
2015-11-01	4	咸阳市	xianyang	38.55	6.05	87.5
2015-12-01	4	咸阳市	xianyang	6.5	-0.3	68
2016-01-01	4	咸阳市	xianyang	4.75	-2.85	62.95
2016-02-01	4	咸阳市	xianyang	4.05	1.235	45.665
2016-03-01	4	咸阳市	xianyang	12.35	8.15	55.4
2016-04-01	4	咸阳市	xianyang	24.8	14.7	63.1
2016-05-01	4	咸阳市	xianyang	46.7	16.65	65
2016-06-01	4	咸阳市	xianyang	101.45	22.95	63.5
2016-07-01	4	咸阳市	xianyang	107.75	24.95	70.45
2016-08-01	4	咸阳市	xianyang	85.8999	25.3	71.8
2016-09-01	4	咸阳市	xianyang	47.8499	18.65	77.95
2016-10-01	4	咸阳市	xianyang	71.35	12.3	83.8
2016-11-01	4	咸阳市	xianyang	7.5	5.6	69.7
2016-12-01	4	咸阳市	xianyang	4.6	1.65	65.2
2017-01-01	4	咸阳市	xianyang	6	-0.465	58.67
2017-02-01	4	咸阳市	xianyang	10.75	2.55	56.9
2017-03-01	4	咸阳市	xianyang	61.45	5.98	62.49
2017-04-01	4	咸阳市	xianyang	40.7	13.655	64.005
2017-05-01	4	咸阳市	xianyang	67.35	17.95	61.675
2017-06-01	4	咸阳市	xianyang	116.95	22.3	65.1
2017-07-01	4	咸阳市	xianyang	87.9	27.1	60.95
2017-08-01	4	咸阳市	xianyang	141.9	22.65	78.3
2017-09-01	4	咸阳市	xianyang	72.6	18.35	85.1
2017-10-01	4	咸阳市	xianyang	137.4	10.9	89.6
2017-11-01	4	咸阳市	xianyang	1	5.9	64.45
2017-12-01	4	咸阳市	xianyang	0.3	-0.05	48.25
2018-01-01	4	咸阳市	xianyang	26.3	-3.65	66.75
2018-02-01	4	咸阳市	xianyang	6.6	1	52.1
2018-03-01	4	咸阳市	xianyang	22	10.4	62.25
2018-04-01	4	咸阳市	xianyang	64.2	14.65	60.8
2018-05-01	4	咸阳市	xianyang	46.75	18.24	65.025
2018-06-01	4	咸阳市	xianyang	58.4	22.8	63.85
2018-07-01	4	咸阳市	xianyang	198.75	24.85	78.8
2018-08-01	4	咸阳市	xianyang	122.1	25.15	75.1
2018-09-01	4	咸阳市	xianyang	61.2	17.25	76.9
2018-10-01	4	咸阳市	xianyang	9.5	11.6	62.9
2018-11-01	4	咸阳市	xianyang	16.9	5.05	69.15
2018-12-01	4	咸阳市	xianyang	2.5	-1.25	49.7
2009-01-01	5	渭南市	weinan	4.3	-5.2	49
2009-02-01	5	渭南市	weinan	18.9	0	72
2009-03-01	5	渭南市	weinan	44.6	2.8	58
2009-04-01	5	渭南市	weinan	27.7	8.6	59
2009-05-01	5	渭南市	weinan	192.7	10.8	72
2009-06-01	5	渭南市	weinan	93.6	17.6	53
2009-07-01	5	渭南市	weinan	190	18.3	73
2009-08-01	5	渭南市	weinan	148.8	16.2	82
2009-09-01	5	渭南市	weinan	85.4	13.6	75
2009-10-01	5	渭南市	weinan	42.2	9.4	65
2009-11-01	5	渭南市	weinan	48.8	0.3	62
2009-12-01	5	渭南市	weinan	12.3	-4.3	65
2010-01-01	5	渭南市	weinan	0.5	-2.4	49
2010-02-01	5	渭南市	weinan	14.3	-1.7	64
2010-03-01	5	渭南市	weinan	56.8	1.2	61
2010-04-01	5	渭南市	weinan	99.3	5.3	60
2010-05-01	5	渭南市	weinan	70.1	12	62
2010-06-01	5	渭南市	weinan	36.4	16	67
2010-07-01	5	渭南市	weinan	310	18.6	81
2010-08-01	5	渭南市	weinan	199.1	16.7	84
2010-09-01	5	渭南市	weinan	97.2	13.3	83
2010-10-01	5	渭南市	weinan	61.4	7.4	73
2010-11-01	5	渭南市	weinan	35.9	3.2	50
2010-12-01	5	渭南市	weinan	8.5	-2.9	41
2011-01-01	5	渭南市	weinan	10.6	-10.8	66
2011-02-01	5	渭南市	weinan	23.7	-2	67
2011-03-01	5	渭南市	weinan	27.9	-1.4	56
2011-04-01	5	渭南市	weinan	24.9	8.8	51
2011-05-01	5	渭南市	weinan	95.1	11.7	60
2011-06-01	5	渭南市	weinan	76.5	16.7	66
2011-07-01	5	渭南市	weinan	97.5	17.9	74
2011-08-01	5	渭南市	weinan	66.6	16.2	86
2011-09-01	5	渭南市	weinan	297.6	10.8	87
2011-10-01	5	渭南市	weinan	49	7.5	73
2011-11-01	5	渭南市	weinan	46.8	3.4	87
2011-12-01	5	渭南市	weinan	12.6	-5.3	75
2012-01-01	5	渭南市	weinan	9.4	-7.3	77
2012-02-01	5	渭南市	weinan	5	-6.1	69
2012-03-01	5	渭南市	weinan	34.3	0.5	70
2012-04-01	5	渭南市	weinan	41.7	8.8	54
2012-05-01	5	渭南市	weinan	67.8	12.5	69
2012-06-01	5	渭南市	weinan	48.9	16.5	66
2012-07-01	5	渭南市	weinan	193.2	18.1	85
2012-08-01	5	渭南市	weinan	102.8	16.8	84
2012-09-01	5	渭南市	weinan	143	11.2	75
2012-10-01	5	渭南市	weinan	33.2	7.6	60
2012-11-01	5	渭南市	weinan	52	-0.1	57
2012-12-01	5	渭南市	weinan	5.5	-5.2	58
2013-01-01	5	渭南市	weinan	3.4	-4.2	46
2013-02-01	5	渭南市	weinan	25.8	-1.5	62
2013-03-01	5	渭南市	weinan	0.1	6.2	39
2013-04-01	5	渭南市	weinan	37.9	8.1	46
2013-05-01	5	渭南市	weinan	118.1	12.6	62
2013-06-01	5	渭南市	weinan	33.4	16.9	65
2013-07-01	5	渭南市	weinan	200	18.7	84
2013-08-01	5	渭南市	weinan	22.4	18.7	71
2013-09-01	5	渭南市	weinan	12.5	13.6	65
2013-10-01	5	渭南市	weinan	41	9.7	61
2013-11-01	5	渭南市	weinan	67.3	0.6	57
2013-12-01	5	渭南市	weinan	0	-4.2	44
2014-01-01	5	渭南市	weinan	6.6	-2.3	40
2014-02-01	5	渭南市	weinan	28.2	-4.9	77
2014-03-01	5	渭南市	weinan	29.1	3.3	56
2014-04-01	5	渭南市	weinan	90.1	7.6	70
2014-05-01	5	渭南市	weinan	59.9	11.7	52
2014-06-01	5	渭南市	weinan	53	15.8	68
2014-07-01	5	渭南市	weinan	88.7	18.6	70
2014-08-01	5	渭南市	weinan	196.5	16	74
2014-09-01	5	渭南市	weinan	220.5	12.3	84
2014-10-01	5	渭南市	weinan	17.7	9.1	65
2014-11-01	5	渭南市	weinan	23	1	70
2014-12-01	5	渭南市	weinan	4.4	-5	44
2015-01-01	5	渭南市	weinan	19.7	-3.2	55
2015-02-01	5	渭南市	weinan	4.2	-2.5	59
2015-03-01	5	渭南市	weinan	62.2	2.5	63
2015-04-01	5	渭南市	weinan	77.1	7.6	60
2015-05-01	5	渭南市	weinan	97.1	12.1	61
2015-06-01	5	渭南市	weinan	120.4	15.2	69
2015-07-01	5	渭南市	weinan	25.5	17.7	67
2015-08-01	5	渭南市	weinan	191	16.8	69
2015-09-01	5	渭南市	weinan	113.1	12.4	77
2015-10-01	5	渭南市	weinan	67.4	8.3	64
2015-11-01	5	渭南市	weinan	32.3	3.2	75
2015-12-01	5	渭南市	weinan	4.1	-3.1	58
2016-01-01	5	渭南市	weinan	20.9	-6.7	60.8
2016-02-01	5	渭南市	weinan	7.3	-3.63	45
2016-03-01	5	渭南市	weinan	10.6	2.6	56.9
2016-04-01	5	渭南市	weinan	39.8	9.2	59.2
2016-05-01	5	渭南市	weinan	60.9	10.4	62.8
2016-06-01	5	渭南市	weinan	82.1	16.4	64.9
2016-07-01	5	渭南市	weinan	206.3	18.6	71.9
2016-08-01	5	渭南市	weinan	109.8	18.1	79.4
2016-09-01	5	渭南市	weinan	43.2	13.9	68.2
2016-10-01	5	渭南市	weinan	86	7.3	80.4
2016-11-01	5	渭南市	weinan	46.8	2.7	56.6
2016-12-01	5	渭南市	weinan	9.5	-0.8	59.8
2017-01-01	5	渭南市	weinan	3.9	-3.88	60.19
2017-02-01	5	渭南市	weinan	33.4	-1.8	58.7
2017-03-01	5	渭南市	weinan	35.7	-0.08	63
2017-04-01	5	渭南市	weinan	60.3	8.19	56.17
2017-05-01	5	渭南市	weinan	90.3999	12.73	52.69
2017-06-01	5	渭南市	weinan	99.3	15.5	65.9
2017-07-01	5	渭南市	weinan	103.2	20.1	67
2017-08-01	5	渭南市	weinan	151.3	17	78
2017-09-01	5	渭南市	weinan	183	13.2	73.1
2017-10-01	5	渭南市	weinan	105.9	6.7	82.4
2017-11-01	5	渭南市	weinan	16.6	2.1	59.7
2017-12-01	5	渭南市	weinan	0.3	-3.2	42.3
2018-01-01	5	渭南市	weinan	41.8	-7.1	58.6
2018-02-01	5	渭南市	weinan	18.8	-4.2	47.6
2018-03-01	5	渭南市	weinan	29.7	5.8	57.8
2018-04-01	5	渭南市	weinan	64.2	9.3	57.8
2018-05-01	5	渭南市	weinan	75.6	12.3	64.8
2018-06-01	5	渭南市	weinan	78.8	16.4	62.3
2018-07-01	5	渭南市	weinan	151.1	18.7	80.2
2018-08-01	5	渭南市	weinan	98.4	18.6	76.5
2018-09-01	5	渭南市	weinan	112.3	11.7	73.9
2018-10-01	5	渭南市	weinan	11.7	6.5	56
2018-11-01	5	渭南市	weinan	42.7	1.4	61
2018-12-01	5	渭南市	weinan	10.6	-5.7	61.9
2009-01-01	6	延安市	yanan	0.05	-5.3	42
2009-02-01	6	延安市	yanan	10.45	1.45	63
2009-03-01	6	延安市	yanan	13.5	5.45	48
2009-04-01	6	延安市	yanan	15.65	12.45	47.5
2009-05-01	6	延安市	yanan	62.15	15.85	59.5
2009-06-01	6	延安市	yanan	46.5	21.8	48
2009-07-01	6	延安市	yanan	116.65	22.45	69.5
2009-08-01	6	延安市	yanan	128.15	19.6	79
2009-09-01	6	延安市	yanan	47.55	15.75	81
2009-10-01	6	延安市	yanan	12.7	11.05	66
2009-11-01	6	延安市	yanan	51.1	0	70.5
2009-12-01	6	延安市	yanan	4.7	-4.45	65
2010-01-01	6	延安市	yanan	0	-3.85	51
2010-02-01	6	延安市	yanan	14.25	-0.75	65
2010-03-01	6	延安市	yanan	9.45	4.35	49.5
2010-04-01	6	延安市	yanan	41.65	8.6	50.5
2010-05-01	6	延安市	yanan	47.25	16.15	57
2010-06-01	6	延安市	yanan	33.5	20.8	58
2010-07-01	6	延安市	yanan	116.8	23.3	70.5
2010-08-01	6	延安市	yanan	148.55	20.4	78
2010-09-01	6	延安市	yanan	64.4	16.9	80
2010-10-01	6	延安市	yanan	34.05	9.3	75
2010-11-01	6	延安市	yanan	5.55	3.25	53
2010-12-01	6	延安市	yanan	0.05	-2.9	37.5
2011-01-01	6	延安市	yanan	3.85	-10.1	52
2011-02-01	6	延安市	yanan	15.65	-1	58
2011-03-01	6	延安市	yanan	5.9	1.45	39
2011-04-01	6	延安市	yanan	7.85	11.95	37.5
2011-05-01	6	延安市	yanan	55.55	15.6	53
2011-06-01	6	延安市	yanan	13.7	21.45	55
2011-07-01	6	延安市	yanan	136.6	21.4	68.5
2011-08-01	6	延安市	yanan	108.25	19.9	76.5
2011-09-01	6	延安市	yanan	152.25	13.95	83
2011-10-01	6	延安市	yanan	52.1	9.6	76
2011-11-01	6	延安市	yanan	54.45	4.45	83
2011-12-01	6	延安市	yanan	1.6	-4	69.5
2012-01-01	6	延安市	yanan	2.65	-6.6	60.5
2012-02-01	6	延安市	yanan	2.35	-4.3	52
2012-03-01	6	延安市	yanan	14.1	3.2	59.5
2012-04-01	6	延安市	yanan	21.8	11.75	46
2012-05-01	6	延安市	yanan	42.85	16.4	61
2012-06-01	6	延安市	yanan	77.55	19.9	61.5
2012-07-01	6	延安市	yanan	105.15	22.2	79
2012-08-01	6	延安市	yanan	121.1	20.6	81
2012-09-01	6	延安市	yanan	99.55	14.15	79.5
2012-10-01	6	延安市	yanan	10.5	9.35	69
2012-11-01	6	延安市	yanan	9.65	0.8	58
2012-12-01	6	延安市	yanan	4.8	-5.05	60
2013-01-01	6	延安市	yanan	1.8	-4.85	47.5
2013-02-01	6	延安市	yanan	4.8	-0.45	53.5
2013-03-01	6	延安市	yanan	2.25	8	35
2013-04-01	6	延安市	yanan	17.55	11	39.5
2013-05-01	6	延安市	yanan	53.35	17.05	55.5
2013-06-01	6	延安市	yanan	45.7	20.95	62.5
2013-07-01	6	延安市	yanan	315.05	21.5	79.5
2013-08-01	6	延安市	yanan	58.4	22.05	71.5
2013-09-01	6	延安市	yanan	108.65	15.3	76
2013-10-01	6	延安市	yanan	24.85	10.3	68
2013-11-01	6	延安市	yanan	13.85	1.95	60
2013-12-01	6	延安市	yanan	0	-4.5	47
2014-01-01	6	延安市	yanan	0	-3.6	36
2014-02-01	6	延安市	yanan	20.05	-3	69.5
2014-03-01	6	延安市	yanan	21.55	5.7	47.5
2014-04-01	6	延安市	yanan	63.4	11.1	66.5
2014-05-01	6	延安市	yanan	54.25	15.55	49
2014-06-01	6	延安市	yanan	62.45	19.85	63
2014-07-01	6	延安市	yanan	97.9	21.75	70.5
2014-08-01	6	延安市	yanan	105	18.8	76.5
2014-09-01	6	延安市	yanan	166.65	15.8	84
2014-10-01	6	延安市	yanan	20.55	10.6	74
2014-11-01	6	延安市	yanan	8.1	2.8	66.5
2014-12-01	6	延安市	yanan	1.1	-5.1	43.5
2015-01-01	6	延安市	yanan	6.25	-4	51.5
2015-02-01	6	延安市	yanan	5.55	-0.95	50
2015-03-01	6	延安市	yanan	14.75	5.1	51.5
2015-04-01	6	延安市	yanan	45.25	11.05	56.5
2015-05-01	6	延安市	yanan	38.8	16.05	53
2015-06-01	6	延安市	yanan	46.55	19.4	62.5
2015-07-01	6	延安市	yanan	22.2	22.1	61
2015-08-01	6	延安市	yanan	78.45	19.85	68.5
2015-09-01	6	延安市	yanan	66.65	15.75	76
2015-10-01	6	延安市	yanan	48.2	8.85	68.5
2015-11-01	6	延安市	yanan	47.1	3.9	83
2015-12-01	6	延安市	yanan	9.95	-3.45	66.5
2016-01-01	6	延安市	yanan	1.35	-6.45	55.5
2016-02-01	6	延安市	yanan	7.05	-2.65	46.065
2016-03-01	6	延安市	yanan	19	5.1	50.15
2016-04-01	6	延安市	yanan	28.55	12.85	50.15
2016-05-01	6	延安市	yanan	57.9999	14.5	57.75
2016-06-01	6	延安市	yanan	54.95	20.15	60.8
2016-07-01	6	延安市	yanan	112.6	22.5	70.6
2016-08-01	6	延安市	yanan	84.85	22.55	73.2
2016-09-01	6	延安市	yanan	42.35	16.2	73.05
2016-10-01	6	延安市	yanan	67.05	9.9	76.85
2016-11-01	6	延安市	yanan	0.45	2.85	58.65
2016-12-01	6	延安市	yanan	6.6	-1.1	58.45
2017-01-01	6	延安市	yanan	0.75	-3.93	50.98
2017-02-01	6	延安市	yanan	14.4	-0.6	51.1
2017-03-01	6	延安市	yanan	16.55	3.115	55.925
2017-04-01	6	延安市	yanan	30.5	11.43	50.145
2017-05-01	6	延安市	yanan	67.9499	16.355	50.545
2017-06-01	6	延安市	yanan	64.8	20.4	60.4
2017-07-01	6	延安市	yanan	146.95	23.85	65.55
2017-08-01	6	延安市	yanan	151	20.1	76.35
2017-09-01	6	延安市	yanan	26.55	16.65	76.65
2017-10-01	6	延安市	yanan	106.35	8.7	84.25
2017-11-01	6	延安市	yanan	0.25	2.7	56.65
2017-12-01	6	延安市	yanan	0.8	-3.9	48.45
2018-01-01	6	延安市	yanan	14.05	-6.5	59.85
2018-02-01	6	延安市	yanan	1.55	-3.35	40.8
2018-03-01	6	延安市	yanan	12.15	8.05	51.6
2018-04-01	6	延安市	yanan	42.9	12.35	48.95
2018-05-01	6	延安市	yanan	55.55	16.6	57.1
2018-06-01	6	延安市	yanan	69.6	20.15	63
2018-07-01	6	延安市	yanan	179.7	22.4	82.3
2018-08-01	6	延安市	yanan	92.35	22.35	79.95
2018-09-01	6	延安市	yanan	63.55	14.25	76.95
2018-10-01	6	延安市	yanan	7.45	8.25	60.55
2018-11-01	6	延安市	yanan	11.1	1.8	65.6
2018-12-01	6	延安市	yanan	0	-5.9	44.15
2009-01-01	7	汉中市	hanzhong	0.433333	2.3	67.6667
2009-02-01	7	汉中市	hanzhong	13.4333	6.83333	79.6667
2009-03-01	7	汉中市	hanzhong	19.6	10.2333	69
2009-04-01	7	汉中市	hanzhong	43.0667	14.8333	77
2009-05-01	7	汉中市	hanzhong	122.767	18.0333	79
2009-06-01	7	汉中市	hanzhong	58.8667	22.7	75.6667
2009-07-01	7	汉中市	hanzhong	140.467	24.9333	81.3333
2009-08-01	7	汉中市	hanzhong	189.1	22.9	87
2009-09-01	7	汉中市	hanzhong	138.167	19.8667	87.6667
2009-10-01	7	汉中市	hanzhong	85.6667	15.4333	89.6667
2009-11-01	7	汉中市	hanzhong	44.8667	6.46667	85.6667
2009-12-01	7	汉中市	hanzhong	4.46667	4	78
2010-01-01	7	汉中市	hanzhong	0	4.3	71
2010-02-01	7	汉中市	hanzhong	5.46667	5.46667	74
2010-03-01	7	汉中市	hanzhong	36.1667	9.23333	70.6667
2010-04-01	7	汉中市	hanzhong	53.0667	13.4	71.3333
2010-05-01	7	汉中市	hanzhong	102.767	18.2333	81.3333
2010-06-01	7	汉中市	hanzhong	82.1	21.6333	82.6667
2010-07-01	7	汉中市	hanzhong	297.333	24.3333	89.3333
2010-08-01	7	汉中市	hanzhong	177.667	23.8333	85.3333
2010-09-01	7	汉中市	hanzhong	101.867	20.5667	86.6667
2010-10-01	7	汉中市	hanzhong	48.4	13.7333	86.3333
2010-11-01	7	汉中市	hanzhong	10.9	8.3	82
2010-12-01	7	汉中市	hanzhong	3.53333	3.33333	67.6667
2011-01-01	7	汉中市	hanzhong	1.2	0.1	61.3333
2011-02-01	7	汉中市	hanzhong	13.2	5.13333	75
2011-03-01	7	汉中市	hanzhong	18.8333	7.93333	61.3333
2011-04-01	7	汉中市	hanzhong	17.2333	16.6	60.3333
2011-05-01	7	汉中市	hanzhong	130.067	18.4333	74.3333
2011-06-01	7	汉中市	hanzhong	87.3667	22.2	80.3333
2011-07-01	7	汉中市	hanzhong	304.3	23.5	84.6667
2011-08-01	7	汉中市	hanzhong	107.367	24.1	82.6667
2011-09-01	7	汉中市	hanzhong	277.667	18.1	89.3333
2011-10-01	7	汉中市	hanzhong	54.1	14.1333	85.6667
2011-11-01	7	汉中市	hanzhong	82.8667	10.6667	88.3333
2011-12-01	7	汉中市	hanzhong	4.63333	3.96667	72
2012-01-01	7	汉中市	hanzhong	3.9	2.46667	72.6667
2012-02-01	7	汉中市	hanzhong	2.13333	3.53333	67
2012-03-01	7	汉中市	hanzhong	16.9667	9.33333	66.6667
2012-04-01	7	汉中市	hanzhong	22.2667	16.7667	59.3333
2012-05-01	7	汉中市	hanzhong	136.8	19.0333	78.3333
2012-06-01	7	汉中市	hanzhong	59.4333	22.9333	73
2012-07-01	7	汉中市	hanzhong	291.367	24.4	83.6667
2012-08-01	7	汉中市	hanzhong	168.5	24.4	80.3333
2012-09-01	7	汉中市	hanzhong	151.9	18.9667	80.6667
2012-10-01	7	汉中市	hanzhong	28.2333	14.4	81
2012-11-01	7	汉中市	hanzhong	22.9	7.53333	72.6667
2012-12-01	7	汉中市	hanzhong	4.33333	3.23333	67.6667
2013-01-01	7	汉中市	hanzhong	1.03333	2.9	64.6667
2013-02-01	7	汉中市	hanzhong	13.2	5.96667	75
2013-03-01	7	汉中市	hanzhong	6.03333	13.0667	53.3333
2013-04-01	7	汉中市	hanzhong	58.9667	15.7667	62.6667
2013-05-01	7	汉中市	hanzhong	160.7	19.2	76.6667
2013-06-01	7	汉中市	hanzhong	111.833	23.0333	77
2013-07-01	7	汉中市	hanzhong	276.967	24.7	84.3333
2013-08-01	7	汉中市	hanzhong	121.9	25.3667	78
2013-09-01	7	汉中市	hanzhong	112.367	19.9	81.3333
2013-10-01	7	汉中市	hanzhong	33.4667	15.8	79
2013-11-01	7	汉中市	hanzhong	23.0333	8.2	79.3333
2013-12-01	7	汉中市	hanzhong	0.3	3.46667	65
2014-01-01	7	汉中市	hanzhong	2.1	3.76667	58
2014-02-01	7	汉中市	hanzhong	15.1667	3.83333	73.6667
2014-03-01	7	汉中市	hanzhong	39.7	10.5	65.6667
2014-04-01	7	汉中市	hanzhong	83.9667	15.3	72.6667
2014-05-01	7	汉中市	hanzhong	82.9	17.9	70
2014-06-01	7	汉中市	hanzhong	78.1	22.4667	76
2014-07-01	7	汉中市	hanzhong	67.6667	25.5333	71.3333
2014-08-01	7	汉中市	hanzhong	120.1	23.6	74
2014-09-01	7	汉中市	hanzhong	232.6	19.5667	85.6667
2014-10-01	7	汉中市	hanzhong	71.6667	15.2	82
2014-11-01	7	汉中市	hanzhong	30.9667	9.1	79.3333
2014-12-01	7	汉中市	hanzhong	0.866667	2.96667	61.3333
2015-01-01	7	汉中市	hanzhong	6	3.66667	69.3333
2015-02-01	7	汉中市	hanzhong	8.2	5.6	66.3333
2015-03-01	7	汉中市	hanzhong	26.6	10.7667	68.6667
2015-04-01	7	汉中市	hanzhong	135.533	15.2667	69.6667
2015-05-01	7	汉中市	hanzhong	80.9333	19.0667	71.3333
2015-06-01	7	汉中市	hanzhong	209.3	21.9	77.6667
2015-07-01	7	汉中市	hanzhong	61.8	24.3	74
2015-08-01	7	汉中市	hanzhong	88.5	23.4333	77
2015-09-01	7	汉中市	hanzhong	158.4	19.4333	83.6667
2015-10-01	7	汉中市	hanzhong	71	14.9333	80.6667
2015-11-01	7	汉中市	hanzhong	36.5	9.76667	86.3333
2015-12-01	7	汉中市	hanzhong	4.26667	4.4	72.6667
2016-01-01	7	汉中市	hanzhong	3.96667	2.2	65.9333
2016-02-01	7	汉中市	hanzhong	12.5	5.06	56.76
2016-03-01	7	汉中市	hanzhong	15.5333	11.1333	59.71
2016-04-01	7	汉中市	hanzhong	45.8333	15.86	70.5267
2016-05-01	7	汉中市	hanzhong	99.6666	18.11	70.4333
2016-06-01	7	汉中市	hanzhong	52.9667	23.5333	69.4667
2016-07-01	7	汉中市	hanzhong	160.567	25.4	76.5
2016-08-01	7	汉中市	hanzhong	43.1666	26.1667	73.8
2016-09-01	7	汉中市	hanzhong	80.1	20.5667	77.6667
2016-10-01	7	汉中市	hanzhong	80.2667	14.5	83.5333
2016-11-01	7	汉中市	hanzhong	21.7333	9	79.1
2016-12-01	7	汉中市	hanzhong	1.73333	5.3	74.6333
2017-01-01	7	汉中市	hanzhong	5.03333	3.97667	71.7233
2017-02-01	7	汉中市	hanzhong	10.8	5.46	69.0433
2017-03-01	7	汉中市	hanzhong	49.5667	9.4	64.6
2017-04-01	7	汉中市	hanzhong	43.1667	15.63	68.5
2017-05-01	7	汉中市	hanzhong	76.9333	18.9667	67.7667
2017-06-01	7	汉中市	hanzhong	113.733	22.5333	73.8667
2017-07-01	7	汉中市	hanzhong	139.5	26.4	72.8667
2017-08-01	7	汉中市	hanzhong	170.967	24.7667	76.1667
2017-09-01	7	汉中市	hanzhong	119.8	19.7667	85.5333
2017-10-01	7	汉中市	hanzhong	160.067	13.4667	88
2017-11-01	7	汉中市	hanzhong	8.13333	9.06667	78.3333
2017-12-01	7	汉中市	hanzhong	0	3.9	62.0667
2018-01-01	7	汉中市	hanzhong	13.0667	1.2	68.7
2018-02-01	7	汉中市	hanzhong	1.96667	4.9	58.0667
2018-03-01	7	汉中市	hanzhong	33.7667	12.3333	70.8333
2018-04-01	7	汉中市	hanzhong	101.8	16.0667	69.6667
2018-05-01	7	汉中市	hanzhong	61.3333	19.3667	72.1333
2018-06-01	7	汉中市	hanzhong	176.867	22.8333	76.4667
2018-07-01	7	汉中市	hanzhong	282.367	25.0333	83.9
2018-08-01	7	汉中市	hanzhong	83.2333	25.9667	73.7667
2018-09-01	7	汉中市	hanzhong	94.4333	19.1333	80.6667
2018-10-01	7	汉中市	hanzhong	15.8	13.5	76.2667
2018-11-01	7	汉中市	hanzhong	28.3	8.1	74.1333
2018-12-01	7	汉中市	hanzhong	8.93333	3.03333	71.3667
2009-01-01	8	榆林市	yulin	0.25	-7.025	42.25
2009-02-01	8	榆林市	yulin	2.475	0.5	48.25
2009-03-01	8	榆林市	yulin	8.275	4.925	37.75
2009-04-01	8	榆林市	yulin	3.725	13.375	37.75
2009-05-01	8	榆林市	yulin	38.2	17.5	46.5
2009-06-01	8	榆林市	yulin	5.95	23.575	33.25
2009-07-01	8	榆林市	yulin	105.85	23.825	60.75
2009-08-01	8	榆林市	yulin	155.65	20.15	74
2009-09-01	8	榆林市	yulin	50.4	16.35	73
2009-10-01	8	榆林市	yulin	10.25	11.2	59.5
2009-11-01	8	榆林市	yulin	36.625	-1.15	69.25
2009-12-01	8	榆林市	yulin	1.45	-6.525	65.25
2010-01-01	8	榆林市	yulin	0.125	-5.875	51.5
2010-02-01	8	榆林市	yulin	13.375	-2.2	64.75
2010-03-01	8	榆林市	yulin	11.2	3.05	49.5
2010-04-01	8	榆林市	yulin	30.875	8.4	44.5
2010-05-01	8	榆林市	yulin	43.2	16.975	49.75
2010-06-01	8	榆林市	yulin	38.4	22.625	48.75
2010-07-01	8	榆林市	yulin	21.225	25.5	57.75
2010-08-01	8	榆林市	yulin	103.65	21.475	69.25
2010-09-01	8	榆林市	yulin	52.45	17.275	72.75
2010-10-01	8	榆林市	yulin	36.325	9.875	66
2010-11-01	8	榆林市	yulin	1.125	2.625	45.25
2010-12-01	8	榆林市	yulin	0.2	-5.025	37
2011-01-01	8	榆林市	yulin	1.35	-12.175	50.5
2011-02-01	8	榆林市	yulin	5.6	-1.5	50.5
2011-03-01	8	榆林市	yulin	0.2	1.025	30.75
2011-04-01	8	榆林市	yulin	16.675	12	33.5
2011-05-01	8	榆林市	yulin	34.575	16.775	38.75
2011-06-01	8	榆林市	yulin	23.3	23.45	44
2011-07-01	8	榆林市	yulin	136.975	22.75	61.5
2011-08-01	8	榆林市	yulin	81.875	21.425	69.5
2011-09-01	8	榆林市	yulin	79.25	14.725	75.75
2011-10-01	8	榆林市	yulin	34.775	10.3	67.5
2011-11-01	8	榆林市	yulin	57.25	3.9	76
2011-12-01	8	榆林市	yulin	0.95	-6.325	71.75
2012-01-01	8	榆林市	yulin	2.525	-8.8	59.25
2012-02-01	8	榆林市	yulin	0.55	-5.275	47
2012-03-01	8	榆林市	yulin	7.225	3.15	50.5
2012-04-01	8	榆林市	yulin	19.425	12.725	35.25
2012-05-01	8	榆林市	yulin	40.875	18.2	47
2012-06-01	8	榆林市	yulin	93.575	21.425	52.5
2012-07-01	8	榆林市	yulin	141.725	23.3	69.25
2012-08-01	8	榆林市	yulin	43.05	21.95	67.75
2012-09-01	8	榆林市	yulin	103.75	14.525	73.5
2012-10-01	8	榆林市	yulin	20.575	9.45	59
2012-11-01	8	榆林市	yulin	13.375	-0.275	56.5
2012-12-01	8	榆林市	yulin	2.35	-6.175	54.75
2013-01-01	8	榆林市	yulin	2.95	-6.3	47
2013-02-01	8	榆林市	yulin	0.05	-1.3	37
2013-03-01	8	榆林市	yulin	3.2	7.875	29
2013-04-01	8	榆林市	yulin	13.65	11.6	32
2013-05-01	8	榆林市	yulin	16.65	19.025	40.5
2013-06-01	8	榆林市	yulin	58.175	22.825	50
2013-07-01	8	榆林市	yulin	205	22.45	74
2013-08-01	8	榆林市	yulin	86.65	22.575	68.5
2013-09-01	8	榆林市	yulin	100.575	16.375	68.75
2013-10-01	8	榆林市	yulin	13.35	10.7	57.5
2013-11-01	8	榆林市	yulin	5.625	1.725	49.5
2013-12-01	8	榆林市	yulin	0	-5.35	46.75
2014-01-01	8	榆林市	yulin	0	-4.05	32.75
2014-02-01	8	榆林市	yulin	11.45	-3.25	63.75
2014-03-01	8	榆林市	yulin	6.875	6.45	35.25
2014-04-01	8	榆林市	yulin	43.075	12.525	53.5
2014-05-01	8	榆林市	yulin	31.1	17.475	35.5
2014-06-01	8	榆林市	yulin	39.525	21.9	48
2014-07-01	8	榆林市	yulin	103.175	23.1	61.75
2014-08-01	8	榆林市	yulin	47.325	20.3	65.25
2014-09-01	8	榆林市	yulin	100.1	16.9	74.25
2014-10-01	8	榆林市	yulin	27.625	11.6	61.5
2014-11-01	8	榆林市	yulin	8.45	2.4	59.25
2014-12-01	8	榆林市	yulin	0.3	-6.3	38.25
2015-01-01	8	榆林市	yulin	3.975	-4.75	47.5
2015-02-01	8	榆林市	yulin	4.875	-1.625	45.5
2015-03-01	8	榆林市	yulin	2.55	5.65	34
2015-04-01	8	榆林市	yulin	33	11.825	44.25
2015-05-01	8	榆林市	yulin	32.8	17.925	38.25
2015-06-01	8	榆林市	yulin	37.65	21.35	48.75
2015-07-01	8	榆林市	yulin	37.75	24.525	48.25
2015-08-01	8	榆林市	yulin	67.2	22.1	54.75
2015-09-01	8	榆林市	yulin	93.575	16.8	68.25
2015-10-01	8	榆林市	yulin	23.425	9.975	58
2015-11-01	8	榆林市	yulin	62.05	3.85	79
2015-12-01	8	榆林市	yulin	9.4	-3.775	64.5
2016-01-01	8	榆林市	yulin	1.15	-8.425	50.1
2016-02-01	8	榆林市	yulin	7.85	-3.85	45.3525
2016-03-01	8	榆林市	yulin	17.875	5.375	40
2016-04-01	8	榆林市	yulin	20.925	14.15	38.3
2016-05-01	8	榆林市	yulin	35.125	16.575	43.575
2016-06-01	8	榆林市	yulin	47.5	21.75	50.575
2016-07-01	8	榆林市	yulin	132.125	23.625	65.125
2016-08-01	8	榆林市	yulin	127.05	23.275	69.125
2016-09-01	8	榆林市	yulin	42.45	17.225	66.525
2016-10-01	8	榆林市	yulin	64.2	10.875	68.25
2016-11-01	8	榆林市	yulin	3.175	2.8	50.8
2016-12-01	8	榆林市	yulin	2.675	-1.65	53.975
2017-01-01	8	榆林市	yulin	0.55	-4.585	44.65
2017-02-01	8	榆林市	yulin	15.4	-1.4	47.05
2017-03-01	8	榆林市	yulin	10.375	3.4475	47.315
2017-04-01	8	榆林市	yulin	31.05	12.3025	41.0425
2017-05-01	8	榆林市	yulin	30.225	18.75	35.3775
2017-06-01	8	榆林市	yulin	65.175	21.775	50.175
2017-07-01	8	榆林市	yulin	159.55	25.5	56.35
2017-08-01	8	榆林市	yulin	155.075	21.325	68.475
2017-09-01	8	榆林市	yulin	29.1	18.175	63.6
2017-10-01	8	榆林市	yulin	88.475	9.15	76.325
2017-11-01	8	榆林市	yulin	0.025	2.075	46.4
2017-12-01	8	榆林市	yulin	2.75	-4.725	46.475
2018-01-01	8	榆林市	yulin	7.275	-7.375	53.3
2018-02-01	8	榆林市	yulin	0.45	-3.6	30.525
2018-03-01	8	榆林市	yulin	8.325	9.025	39.925
2018-04-01	8	榆林市	yulin	28.425	14	36.025
2018-05-01	8	榆林市	yulin	60.625	18.375	42.45
2018-06-01	8	榆林市	yulin	45.425	22.425	46.425
2018-07-01	8	榆林市	yulin	146.1	24.05	68.8
2018-08-01	8	榆林市	yulin	149.625	23.325	70.35
2018-09-01	8	榆林市	yulin	71.925	14.55	65.9
2018-10-01	8	榆林市	yulin	16.4	8.9	51.85
2018-11-01	8	榆林市	yulin	2.525	2.05	50.475
2018-12-01	8	榆林市	yulin	0.125	-7.2	38.3
2009-01-01	9	安康市	ankang	0.6	3.25	70.5
2009-02-01	9	安康市	ankang	10.25	8	81.5
2009-03-01	9	安康市	ankang	22.85	11.35	71
2009-04-01	9	安康市	ankang	51	15.95	79.5
2009-05-01	9	安康市	ankang	170.55	19.3	84
2009-06-01	9	安康市	ankang	76.45	24.5	81
2009-07-01	9	安康市	ankang	172.35	27	82.5
2009-08-01	9	安康市	ankang	244.3	24.5	86.5
2009-09-01	9	安康市	ankang	78.05	21.25	85.5
2009-10-01	9	安康市	ankang	71.1	17.3	91
2009-11-01	9	安康市	ankang	55.45	7.3	89
2009-12-01	9	安康市	ankang	4.3	4.9	79.5
2010-01-01	9	安康市	ankang	0.1	4.75	70
2010-02-01	9	安康市	ankang	4.25	6.3	71.5
2010-03-01	9	安康市	ankang	57.4	10.1	70.5
2010-04-01	9	安康市	ankang	63.6	14.95	72
2010-05-01	9	安康市	ankang	114.6	19.45	81.5
2010-06-01	9	安康市	ankang	65.35	23.9	79.5
2010-07-01	9	安康市	ankang	319.3	26.55	84.5
2010-08-01	9	安康市	ankang	263.6	26.05	81.5
2010-09-01	9	安康市	ankang	116.4	22.4	83.5
2010-10-01	9	安康市	ankang	52.4	15.5	85.5
2010-11-01	9	安康市	ankang	7.05	9.75	82.5
2010-12-01	9	安康市	ankang	10.45	4.65	72
2011-01-01	9	安康市	ankang	0.4	1.1	57
2011-02-01	9	安康市	ankang	7.95	6.4	65
2011-03-01	9	安康市	ankang	24.95	9.15	65
2011-04-01	9	安康市	ankang	21.25	17.45	62
2011-05-01	9	安康市	ankang	110.45	20.15	74.5
2011-06-01	9	安康市	ankang	124.2	23.9	80.5
2011-07-01	9	安康市	ankang	206.55	25.7	82
2011-08-01	9	安康市	ankang	146.55	25.55	81.5
2011-09-01	9	安康市	ankang	367.05	19.3	88.5
2011-10-01	9	安康市	ankang	49.95	15.45	86
2011-11-01	9	安康市	ankang	87.85	11.65	90.5
2011-12-01	9	安康市	ankang	7.4	4.8	74
2012-01-01	9	安康市	ankang	2.65	3.25	70.5
2012-02-01	9	安康市	ankang	0.35	5	61.5
2012-03-01	9	安康市	ankang	16.4	10	65
2012-04-01	9	安康市	ankang	43.95	17.3	67.5
2012-05-01	9	安康市	ankang	134.65	20.35	81.5
2012-06-01	9	安康市	ankang	68.95	24.9	72
2012-07-01	9	安康市	ankang	207.25	26.35	83
2012-08-01	9	安康市	ankang	134.75	25.85	78.5
2012-09-01	9	安康市	ankang	148.05	20.5	83
2012-10-01	9	安康市	ankang	43.25	15.75	85.5
2012-11-01	9	安康市	ankang	22.9	8.35	81
2012-12-01	9	安康市	ankang	2	4.15	70.5
2013-01-01	9	安康市	ankang	2.8	3.3	70.5
2013-02-01	9	安康市	ankang	9.65	6.4	75.5
2013-03-01	9	安康市	ankang	15.7	12.8	61.5
2013-04-01	9	安康市	ankang	70.1	16.8	65
2013-05-01	9	安康市	ankang	149	20.5	79.5
2013-06-01	9	安康市	ankang	87.4	24.85	76.5
2013-07-01	9	安康市	ankang	162.85	27.5	80.5
2013-08-01	9	安康市	ankang	108.55	26.85	78.5
2013-09-01	9	安康市	ankang	22.1	21.95	77
2013-10-01	9	安康市	ankang	46.9	17.15	76
2013-11-01	9	安康市	ankang	45.7	9.8	83
2013-12-01	9	安康市	ankang	0.45	4.9	67.5
2014-01-01	9	安康市	ankang	1.95	4.5	65
2014-02-01	9	安康市	ankang	8.85	5.05	68.5
2014-03-01	9	安康市	ankang	31.8	12.65	63
2014-04-01	9	安康市	ankang	68.05	16.7	74.5
2014-05-01	9	安康市	ankang	84.2	19.2	76.5
2014-06-01	9	安康市	ankang	117.15	23.85	78
2014-07-01	9	安康市	ankang	94.8	27.15	72.5
2014-08-01	9	安康市	ankang	102.65	24.7	77.5
2014-09-01	9	安康市	ankang	262.05	21.15	85
2014-10-01	9	安康市	ankang	57.9	16.65	82.5
2014-11-01	9	安康市	ankang	41.25	10.5	82.5
2014-12-01	9	安康市	ankang	0.35	4.25	64.5
2015-01-01	9	安康市	ankang	8.95	4.55	74
2015-02-01	9	安康市	ankang	9.15	6.65	66
2015-03-01	9	安康市	ankang	24	11.95	68.5
2015-04-01	9	安康市	ankang	97.8	16.35	71.5
2015-05-01	9	安康市	ankang	120.4	20.1	77
2015-06-01	9	安康市	ankang	230.65	22.7	83
2015-07-01	9	安康市	ankang	59.65	25.85	77
2015-08-01	9	安康市	ankang	74.35	25.7	75
2015-09-01	9	安康市	ankang	125.65	21.15	85
2015-10-01	9	安康市	ankang	67.25	16.6	83
2015-11-01	9	安康市	ankang	22.95	10.65	84.5
2015-12-01	9	安康市	ankang	3.05	5.55	73.5
2016-01-01	9	安康市	ankang	5.45	3.25	69.45
2016-02-01	9	安康市	ankang	19.4	6.6	61.155
2016-03-01	9	安康市	ankang	16.35	11.9	61.5
2016-04-01	9	安康市	ankang	55	17.4	74
2016-05-01	9	安康市	ankang	102.85	19.8	71.95
2016-06-01	9	安康市	ankang	169.05	24.5	74.9
2016-07-01	9	安康市	ankang	170.65	27.4	77.05
2016-08-01	9	安康市	ankang	31.25	28.1	71.85
2016-09-01	9	安康市	ankang	90.8	22.6	75
2016-10-01	9	安康市	ankang	148.55	15.9	86.9
2016-11-01	9	安康市	ankang	28.65	10.5	79.1
2016-12-01	9	安康市	ankang	3.15	6.5	75.9
2017-01-01	9	安康市	ankang	16.4	4.815	75.95
2017-02-01	9	安康市	ankang	13.9	6.3	68.65
2017-03-01	9	安康市	ankang	44.3	10.7	63.3
2017-04-01	9	安康市	ankang	57	16.785	70.45
2017-05-01	9	安康市	ankang	59.4	20.35	72.12
2017-06-01	9	安康市	ankang	134.2	24	73.75
2017-07-01	9	安康市	ankang	90.35	28.45	69.8
2017-08-01	9	安康市	ankang	137	27.39	70
2017-09-01	9	安康市	ankang	283.55	21	86.45
2017-10-01	9	安康市	ankang	170.7	15.1	86.15
2017-11-01	9	安康市	ankang	16.6	9.85	82.65
2017-12-01	9	安康市	ankang	0.45	4.75	70.95
2018-01-01	9	安康市	ankang	8.75	2.25	68.75
2018-02-01	9	安康市	ankang	5.45	6.2	62.9
2018-03-01	9	安康市	ankang	39.7	13.4	69.15
2018-04-01	9	安康市	ankang	83.5	17.35	71.85
2018-05-01	9	安康市	ankang	135.9	20.4	78.05
2018-06-01	9	安康市	ankang	180.2	24.7	74.85
2018-07-01	9	安康市	ankang	147.5	27.6	77.3
2018-08-01	9	安康市	ankang	76.7	27.8	72.65
2018-09-01	9	安康市	ankang	156.3	21	79.45
2018-10-01	9	安康市	ankang	12.95	14.95	76.35
2018-11-01	9	安康市	ankang	51.65	9.4	80.7
2018-12-01	9	安康市	ankang	5.7	4.5	72.25
2009-01-01	10	商洛市	shangluo	0.25	0.85	50.5
2009-02-01	10	商洛市	shangluo	16.8	6	74.5
2009-03-01	10	商洛市	shangluo	35.25	9.3	63
2009-04-01	10	商洛市	shangluo	40.15	14.65	66.5
2009-05-01	10	商洛市	shangluo	165.5	17.75	74.5
2009-06-01	10	商洛市	shangluo	41.55	22.9	68
2009-07-01	10	商洛市	shangluo	148.5	24.8	77
2009-08-01	10	商洛市	shangluo	251.5	22.6	84
2009-09-01	10	商洛市	shangluo	56	19.1	83.5
2009-10-01	10	商洛市	shangluo	49.9	14.9	81
2009-11-01	10	商洛市	shangluo	79.25	5.5	78.5
2009-12-01	10	商洛市	shangluo	3.65	2.4	68.5
2010-01-01	10	商洛市	shangluo	0	2.5	56
2010-02-01	10	商洛市	shangluo	5.35	4.45	66.5
2010-03-01	10	商洛市	shangluo	51.45	7.95	65.5
2010-04-01	10	商洛市	shangluo	42.65	13.2	61
2010-05-01	10	商洛市	shangluo	96.1	17.85	75
2010-06-01	10	商洛市	shangluo	76	21.75	77
2010-07-01	10	商洛市	shangluo	173.55	24.65	83
2010-08-01	10	商洛市	shangluo	183.15	23.65	81
2010-09-01	10	商洛市	shangluo	102.6	19.85	84
2010-10-01	10	商洛市	shangluo	38.8	13.25	80
2010-11-01	10	商洛市	shangluo	6.55	8.05	64.5
2010-12-01	10	商洛市	shangluo	3.35	2.9	49
2011-01-01	10	商洛市	shangluo	1.5	-1.9	51.5
2011-02-01	10	商洛市	shangluo	28.25	4.4	59
2011-03-01	10	商洛市	shangluo	10.65	7.25	51.5
2011-04-01	10	商洛市	shangluo	22	15.95	50.5
2011-05-01	10	商洛市	shangluo	85.8	17.95	68.5
2011-06-01	10	商洛市	shangluo	77.5	22.55	72
2011-07-01	10	商洛市	shangluo	176.05	23.65	79
2011-08-01	10	商洛市	shangluo	153.05	23.15	82
2011-09-01	10	商洛市	shangluo	346.5	17.4	87
2011-10-01	10	商洛市	shangluo	47.5	13.6	79
2011-11-01	10	商洛市	shangluo	73.9	9.8	83.5
2011-12-01	10	商洛市	shangluo	7.95	2.15	66.5
2012-01-01	10	商洛市	shangluo	4.8	0.7	64.5
2012-02-01	10	商洛市	shangluo	0.55	2.55	56
2012-03-01	10	商洛市	shangluo	23.65	8.05	61.5
2012-04-01	10	商洛市	shangluo	13.45	15.9	53.5
2012-05-01	10	商洛市	shangluo	73.8	18.85	74
2012-06-01	10	商洛市	shangluo	42.1	23.05	68.5
2012-07-01	10	商洛市	shangluo	143.3	24.75	83
2012-08-01	10	商洛市	shangluo	118.05	23.5	84
2012-09-01	10	商洛市	shangluo	101.3	18.1	83.5
2012-10-01	10	商洛市	shangluo	29.2	13.45	81
2012-11-01	10	商洛市	shangluo	12	6.3	68
2012-12-01	10	商洛市	shangluo	6.9	1.8	65
2013-01-01	10	商洛市	shangluo	2	1.7	57.5
2013-02-01	10	商洛市	shangluo	16.5	4.95	73.5
2013-03-01	10	商洛市	shangluo	9.15	11.6	53.5
2013-04-01	10	商洛市	shangluo	51.25	14.8	57.5
2013-05-01	10	商洛市	shangluo	196.55	18.75	77.5
2013-06-01	10	商洛市	shangluo	12.5	23.35	75.5
2013-07-01	10	商洛市	shangluo	153.8	25.8	85.5
2013-08-01	10	商洛市	shangluo	34.1	25.15	80
2013-09-01	10	商洛市	shangluo	25.65	20.35	74
2013-10-01	10	商洛市	shangluo	31.65	15.65	70.5
2013-11-01	10	商洛市	shangluo	40.55	7.6	74
2013-12-01	10	商洛市	shangluo	0	2.4	57.5
2014-01-01	10	商洛市	shangluo	0.45	2.8	47
2014-02-01	10	商洛市	shangluo	18.75	2.7	73.5
2014-03-01	10	商洛市	shangluo	24.55	10.75	57
2014-04-01	10	商洛市	shangluo	102.1	14.8	72
2014-05-01	10	商洛市	shangluo	67.95	17.5	67.5
2014-06-01	10	商洛市	shangluo	59.75	22.85	70.5
2014-07-01	10	商洛市	shangluo	84.05	26	65.5
2014-08-01	10	商洛市	shangluo	167.25	23.05	75
2014-09-01	10	商洛市	shangluo	280.3	18.9	86.5
2014-10-01	10	商洛市	shangluo	48.55	14.45	80.5
2014-11-01	10	商洛市	shangluo	48.2	8.2	75.5
2014-12-01	10	商洛市	shangluo	0.2	2.2	50
2015-01-01	10	商洛市	shangluo	9.7	2.75	60.5
2015-02-01	10	商洛市	shangluo	11.15	4.6	60.5
2015-03-01	10	商洛市	shangluo	31.9	10.05	65
2015-04-01	10	商洛市	shangluo	83.3	14.3	68
2015-05-01	10	商洛市	shangluo	135.05	18.4	71.5
2015-06-01	10	商洛市	shangluo	137.65	20.85	80
2015-07-01	10	商洛市	shangluo	41.8	24.3	72.5
2015-08-01	10	商洛市	shangluo	87.65	23.55	73
2015-09-01	10	商洛市	shangluo	98.05	18.95	81.5
2015-10-01	10	商洛市	shangluo	66.1	14.1	77.5
2015-11-01	10	商洛市	shangluo	54.95	8.5	85
2015-12-01	10	商洛市	shangluo	1.5	3.3	63.5
2016-01-01	10	商洛市	shangluo	1.6	0.8	58.4
2016-02-01	10	商洛市	shangluo	10.4	4.565	47.49
2016-03-01	10	商洛市	shangluo	10.45	10.05	54.65
2016-04-01	10	商洛市	shangluo	33.2499	16.35	62.55
2016-05-01	10	商洛市	shangluo	92.1499	17.7	67.5
2016-06-01	10	商洛市	shangluo	121.5	22.95	71.95
2016-07-01	10	商洛市	shangluo	152.7	25.25	77.2
2016-08-01	10	商洛市	shangluo	34.1499	25.5	75.85
2016-09-01	10	商洛市	shangluo	44.7	20.5	72.15
2016-10-01	10	商洛市	shangluo	103.55	13.9	84.25
2016-11-01	10	商洛市	shangluo	27.7	8.05	76.8
2016-12-01	10	商洛市	shangluo	5.25	4.55	69.2
2017-01-01	10	商洛市	shangluo	20.4	2.76	65.52
2017-02-01	10	商洛市	shangluo	15.45	4.7	63.65
2017-03-01	10	商洛市	shangluo	51.1	8.35	61.45
2017-04-01	10	商洛市	shangluo	54.1	15.045	65.57
2017-05-01	10	商洛市	shangluo	40.7	19.005	63.07
2017-06-01	10	商洛市	shangluo	144.45	22.25	72.15
2017-07-01	10	商洛市	shangluo	120.3	26.35	74.6
2017-08-01	10	商洛市	shangluo	92.75	24.45	76.9
2017-09-01	10	商洛市	shangluo	235	19.25	87.05
2017-10-01	10	商洛市	shangluo	146.75	13.2	88.25
2017-11-01	10	商洛市	shangluo	14.4	8.2	71.7
2017-12-01	10	商洛市	shangluo	0	3.3	53.2
2018-01-01	10	商洛市	shangluo	23.4	-0.55	67.1
2018-02-01	10	商洛市	shangluo	7.75	3.7	56.1
2018-03-01	10	商洛市	shangluo	27.45	11.9	64.65
2018-04-01	10	商洛市	shangluo	50.4	15.965	64.715
2018-05-01	10	商洛市	shangluo	62.95	18.7	72.9
2018-06-01	10	商洛市	shangluo	81.25	23.4	68.6
2018-07-01	10	商洛市	shangluo	148.9	25.4	82.4
2018-08-01	10	商洛市	shangluo	41.55	25.7	76.35
2018-09-01	10	商洛市	shangluo	99	18.7	79.65
2018-10-01	10	商洛市	shangluo	5.4	12.85	65.55
2018-11-01	10	商洛市	shangluo	34.1	7.4	72.85
2018-12-01	10	商洛市	shangluo	5.2	1.915	63.275
